# Supplementary material for: Conserved Noncoding Elements Follow Power-Law-Like Distributions in Several Genomes as a Result of Genome Dynamics
Source: PLoS One. 2014 May 2;9(5):e95437. doi: 10.1371/journal.pone.0095437 (PMC4008492; doi:10.1371/journal.pone.0095437)
Supplement: Table S1 — “Supplementary Table” (including all the examined cases). (XLS) [file pone.0095437.s001.xls]

## Sheet: Amniotic_KP
	E	μ	No of CNEs
chr01	2.15	0.6	1433
chr02	1.7	0.6	1741
chr03	2	0.6	1214
chr04	2.5	1.15	843
chr05	2.05	0.7	1126
chr06	2	0.78	1056
chr07	2	0.7	977
chr08	2.15	0.6	876
chr09	1.8	0.7	786
chr10	2	0.65	993
chr11	1.9	0.65	663
chr12	2	0.6	595
chr13	3.2	0.8	377
chr14	2.1	0.54	758
chr15	2	0.7	694
chr16	2.4	0.75	677
chr17	2.3	0.56	360
chr18	2.2	0.77	675
chr19	3.8	0.6	224
chr20	2.4	0.68	246
chr21	2	0.52	159
chr22	1.8	0.5	102
chr_X			0
chr_Y			0
Sum			16575
Average Extent	2.2	2.86

## Sheet: Mammalian_KP
	E	μ	No of CNEs
chr01	1.2	1.1	7602
chr02	2	1.65	8607
chr03	1.3	1.3	7045
chr04	no power law		4458
chr05	1.2	1.45	6252
chr06	no power law		4551
chr07	1.2	1.35	4551
chr08	1.4	1.6	3909
chr09	1.4	1	3965
chr10	1.4	1.2	3738
chr11	1.5	1.3	4740
chr12	1.25	1.45	3480
chr13	1.4	1.3	1603
chr14	no power law		3310
chr15	1.25	0.7	2667
chr16	2.7	1.2	2700
chr17	1.5	1.1	3023
chr18	1.1	1.2	2400
chr19	2.1	0.6	744
chr20	1.6	1.4	1661
chr21	1.6	1.25	667
chr22	1.2	1.15	662
chr_X			0
chr_Y			0
Sum			82335
Average Extent	1.49	1.9

## Sheet: Amniotic_KP_Masked
	E	μ	No of CNEs
chr01	2.4	0.6	989
chr02	2.3	0.7	1432
chr03	1.9	0.55	929
chr04	1.4	1.3	729
chr05	2.2	0.65	954
chr06	1.9	0.7	857
chr07	2.15	0.56	684
chr08	2	0.5	728
chr09	1.8	0.6	643
chr10	2.2	0.5	689
chr11	2.1	0.5	518
chr12	2.2	0.5	443
chr13	3.15	0.7	305
chr14	2.1	0.5	493
chr15	2.2	0.7	581
chr16	2.5	0.7	509
chr17	2.3	0.55	252
chr18	2.1	0.7	546
chr19	3.9	0.57	194
chr20	2.3	0.55	199
chr21	1.8	0.5	130
chr22	2.6	0.5	78
chr_X			0
chr_Y			0
Sum			12882
Average Extent	2.25	2.91

## Sheet: Mammalian_KP_Masked
	E	μ	No of CNEs
chr01	1.7	1.4	5640
chr02	1.3	1	6749
chr03	1.5	1	5280
chr04	1.3	1	3630
chr05	1.55	1	5140
chr06	1.6	0.9	3518
chr07	1.6	0.9	3270
chr08	2.3	1.3	3343
chr09	1.5	1	3178
chr10	1.4	1	2848
chr11	1.5	1	3669
chr12	1.4	1	2743
chr13	2.15	1.1	1223
chr14	1.6	1	2499
chr15	1.55	0.9	2096
chr16	2.7	1	2036
chr17	1.6	0.9	2144
chr18	1.65	0.85	1979
chr19	1.9	0.5	457
chr20	1.75	0.7	1119
chr21	1.35	1.1	587
chr22	1.1	0.9	471
chr_X			0
chr_Y			0
Sum			63619
Average Extent	1.59	2.04

## Sheet: Random_KP
	E	μ	No of CNEs
chr01	no power law		1536
chr02	no power law		1748
chr03	no power law		1448
chr04	no power law		858
chr05	no power law		1205
Sum			6795
Average Extent	NA

## Sheet: Merged_KP
	E	μ	No of CNEs
chr01	no power law		2969
chr02	no power law		3489
chr03	no power law		2662
chr04	no power law		1701
chr05	1.2	1.9	2331
Sum			13152
Average Extent

## Sheet: EU100+
	E	μ	No of CNEs
chr01	1.8	0.5	1336
chr02	1.9	0.5	1617
chr03	1.8	0.45	882
chr04	2	0.35	544
chr05	2	0.6	892
chr06	2.15	0.55	580
chr07	2.1	0.55	656
chr08	1.85	0.6	591
chr09	1.65	1	706
chr10	2	0.5	797
chr11	1.85	0.5	607
chr12	1.75	0.4	493
chr13	2.4	0.35	382
chr14	2	0.6	608
chr15	2	0.6	564
chr16	2.2	0.6	452
chr17	1.9	0.3	446
chr18	2.15	0.6	449
chr19	3	0.4	288
chr20	1.6	0.5	210
chr21	not enough data		67
chr22	not enough data		115
chr_X	1.9	0.35	454
chr_Y			0
Sum			13736
Average Extent	2	2.38

## Sheet: EU100+_masked
	E	μ	No of CNEs
chr01	2.45	0.4	483
chr02	2.6	0.5	675
chr03	2.55	0.4	296
chr04	2	0.35	230
chr05	2.45	0.55	381
chr06	2.9	0.4	280
chr07	3	0.35	215
chr08	2.2	0.5	222
chr09	1.8	0.5	274
chr10	3.1	0.4	292
chr11	3.2	0.4	211
chr12	2.3	0.35	126
chr13	2.4	0.4	179
chr14	2.15	0.55	256
chr15	2.6	0.55	237
chr16	2.5	0.5	207
chr17	not enough data		98
chr18	2.55	0.55	212
chr19	1.9	0.6	177
chr20	2.7	0.4	70
chr21	not enough data		17
chr22	not enough data		32
chr_X	2.35	0.4	123
chr_Y			0
Sum			5293
Average Extent	2.48	2.98

## Sheet: EU100+_masked10kb
	E	μ	No of CNEs
chr01	2.3	0.4	440
chr02	2.4	0.5	613
chr03	2.65	0.4	258
chr04	2.1	0.3	208
chr05	2.3	0.5	346
chr10	2.6	0.4	255
Sum			2120
Average Extent	2.39

## Sheet: EU100+_masked100kb
	E	μ	No of CNEs
chr01	2.77	0.33	169
chr02	1.85	0.56	373
chr03	2.6	0.36	147
chr04	2.4	0.2	92
chr05	2.95	0.44	200
chr10	3	0.32	100
Sum			1081
Average Extent	2.6

[truncated: 16 more sheets: C.elegans CNEs, Human_Zebrafish, Human_Zebrafish_masked, Human_Fugu, Human_Elephant Shark, Elephant Shark_Masked, Human_Chicken , Drosophila CNEs, Drosophila CNEs Masked, D.rerio_PCNEs, Human_Rodents, EU-FR, FR, XT-FR (tetrapod speciation), GG-XT-FR (amniote speciation), EU-GG-XT-FR(mammalian speciatio]
