# Supplementary material for: Conserved Noncoding Elements Follow Power-Law-Like Distributions in Several Genomes as a Result of Genome Dynamics
Source: PLoS One. 2014 May 2;9(5):e95437. doi: 10.1371/journal.pone.0095437 (PMC4008492; doi:10.1371/journal.pone.0095437)
Supplement: File S1 — Description of the data sets that include the chromosomal coordinates of conserved noncoding elements (BED file-format) and the corresponding data sets after suitable gene masking as described in the “Materials and Methods”. All these data sets are also available in a compressed form via the provided URL. (TXT) [file pone.0095437.s002.txt]

Treatment of sequences
----------------------
The coordinates of the sequences, used for the computational analysis (raw data taken from published data sets) are available in the following URL:

https://www.dropbox.com/s/181y4bfmk8eqcj7/DatasetsS1.zip

Below, you could find a short description of those datases:

Genes' coordinate BED files 
---------------------------

Supplementary_File_Data_i.bed
Supplementary_File_Data_i_masked.bed
Supplementary_File_Data_ia.bed
Supplementary_File_Data_ib.bed
Supplementary_File_Data_ic.bed
Supplementary_File_Data_id.bed
Supplementary_File_Data_ie.bed
Supplementary_File_Data_iia.bed
Supplementary_File_Data_iia_masked.bed
Supplementary_File_Data_iib.bed
Supplementary_File_Data_iib_masked.bed
Supplementary_File_Data_iii.bed
Supplementary_File_Data_iv.bed
Supplementary_File_Data_ix.bed
Supplementary_File_Data_v.bed
Supplementary_File_Data_v_masked.bed
Supplementary_File_Data_vi.bed
Supplementary_File_Data_vi_masked.bed
Supplementary_File_Data_vii.bed
Supplementary_File_Data_viii.bed
Supplementary_File_Data_viii_masked.bed
Supplementary_File_Data_x.bed

In the above files marked as 'masked', the coordinates of only CNEs located outside genes & flanking regions (as described in the "Materials and Methods" section) are included.

The suite of utilities BEDTools (Quinlan & Hall 2010) has been used for the comparison and analysis of different datasets of CNEs. Especially for the zebrafish genome (D. rerio), we merged consecutive CNEs that are found at a distance less than 100bp. The reason was that in this genome, closely located CNEs are particularly frequent, and this produces an artificial divergence between genomic and surrogate data curves in the graphical representation. Note that distances less than 100 bp never contribute to the power-law-like linearity.   

The code in FORTRAN used for parsing genomic data files, computing the presented size distributions and simulating the evolutionary model (along with a readme file) are available in the following URL:

https://www.dropbox.com/s/vwlx46m63vhp6kz/model_simulation.zip

REFERENCE
---------
Quinlan AR, Hall IM. 2010. BEDTools: a flexible suite of utilities for comparing genomic features. Bioinformatics. 26:841-842. 
